# Supplementary material for: A Preconception Paternal Fish Oil Diet Prevents Toxicant-Driven New Bronchopulmonary Dysplasia in Neonatal Mice
Source: Toxics. 2021 Dec 27;10(1):7. doi: 10.3390/toxics10010007 (PMC8778469; doi:10.3390/toxics10010007)
Supplement: Supplementary file 1 [file toxics-10-00007-s001.zip]

Archive with 1 entries (1 files):
- toxics-1439332-SM-1.20.pdf
